# Supplementary material for: Association between ST8SIA2 and the Risk of Schizophrenia and Bipolar I Disorder across Diagnostic Boundaries
Source: PLoS One. 2015 Sep 29;10(9):e0139413. doi: 10.1371/journal.pone.0139413 (PMC4587961; doi:10.1371/journal.pone.0139413)
Supplement: S1 Table — (XLSX) [file pone.0139413.s001.xlsx]

## Sheet: Sheet1
S1 Table. Detailed results of association analysis of ST8SIA tag single nucleotide polymorphisms with schizophrenia and bipolar disorder.
					Genotype frequency			Additive model								Dominant model								Recessive model
SNP	Allele	HWE	Phenotype	N	MM	Mm	mm	beta	SE	t	nominal_p*	corrected_p†	Odds ratio	CI(lower)	CI(upper)	beta	SE	t	nominal_p*	corrected_p†	Odds ratio	CI(lower)	CI(upper)	beta	SE	t	nominal_p*	corrected_p†	Odds ratio	CI(lower)	CI(upper)
rs3759916	A>G	0.8469	Control	502	204(40.6)	234(46.6)	64(12.7)
			Schizophrenia	578	245(42.4)	265(45.8)	68(11.8)	-0.0515471	0.092112	-0.559613	0.575743	1	0.949759	0.792877	1.13768	-0.051378	0.125679	-0.408803	0.682684	1	0.94992	0.742517	1.21525	-0.100654	0.188775	-0.533193	0.5939	1	0.904246	0.624594	1.30911
			BD-I	179	72(40.2)	81(45.3)	26(14.5)	0.0354375	0.12838	0.276036	0.782521	1	1.03607	0.805584	1.33251	0.0121285	0.179019	0.0677496	0.945985	1	1.0122	0.712661	1.43765	0.115522	0.253412	0.455867	0.648485	1	1.12246	0.683065	1.8445
			BD-II	157	65(41.4)	79(50.3)	13(8.3)	-0.137212	0.14533	-0.944141	0.345098	1	0.871785	0.655695	1.15909	-0.0183606	0.195278	-0.0940227	0.925091	1	0.981807	0.669579	1.43963	-0.596303	0.334254	-1.78398	0.0744263	1	0.550844	0.286092	1.0606
			BD	336	137(40.8)	160(47.6)	39(11.6)	-0.0354654	0.108014	-0.32834	0.742655	1	0.965156	0.781005	1.19273	-0.00544981	0.147628	-0.0369157	0.970552	1	0.994565	0.744679	1.3283	-0.136576	0.222367	-0.614193	0.539088	1	0.87234	0.564161	1.34886
			Combine	757	317(41.9)	346(45.7)	94(12.4)	-0.0247324	0.0861424	-0.287111	0.774027	1	0.975571	0.824011	1.15501	-0.0273518	0.118263	-0.23128	0.817097	1	0.973019	0.77171	1.22684	-0.042302	0.175191	-0.241463	0.809196	1	0.95858	0.679991	1.35131
rs3759915	G>C	0.03122	Control	497	149(30.0)	224(45.1)	124(24.9)
			Schizophrenia	577	162(28.1)	291(50.4)	124(21.5)	-0.0121899	0.0862776	-0.141287	0.887643	1	0.987884	0.83419	1.1699	0.117331	0.136809	0.857628	0.391098	1	1.12449	0.860007	1.47032	-0.171032	0.147048	-1.1631	0.244787	1	0.842795	0.631761	1.12432
			BD-I	179	37(20.7)	99(55.3)	43(24.0)	0.159022	0.122277	1.30051	0.193428	1	1.17236	0.922525	1.48986	0.475726	0.210353	2.26156	0.0237249	0.806646	1.60918	1.06549	2.43031	-0.0353279	0.204864	-0.172446	0.863087	1	0.965289	0.646061	1.44225
			BD-II	159	41(25.8)	87(54.7)	31(19.5)	-0.0167425	0.134016	-0.124929	0.90058	1	0.983397	0.756226	1.27881	0.158299	0.215666	0.734002	0.462948	1	1.17152	0.767661	1.78783	-0.235193	0.235198	-0.999978	0.317321	1	0.790418	0.498485	1.25332
			BD	338	78(23.1)	186(55.0)	74(21.9)	0.095082	0.101847	0.933578	0.350521	1	1.09975	0.900741	1.34273	0.350143	0.166203	2.10672	0.0351422	1	1.41927	1.02468	1.9658	-0.110898	0.171638	-0.646115	0.518205	1	0.89503	0.639346	1.25297
			Combine	756	199(26.3)	390(51.6)	167(22.1)	0.036881	0.0819015	0.45031	0.652487	1	1.03757	0.883693	1.21824	0.212252	0.129651	1.6371	0.10161	1	1.23646	0.959	1.59419	-0.133448	0.13718	-0.972795	0.330655	1	0.875073	0.668767	1.14502
rs3759914	A>G	0.843	Control	490	205(41.8)	226(46.1)	59(12.0)
			Schizophrenia	576	249(43.2)	265(46.0)	62(10.8)	-0.0561774	0.0936759	-0.5997	0.548706	1	0.945371	0.786799	1.1359	-0.0490948	0.125965	-0.389749	0.696722	1	0.952091	0.743797	1.21872	-0.127156	0.195945	-0.648935	0.51638	1	0.880597	0.599771	1.29291
			BD-I	178	74(41.6)	80(44.9)	24(13.5)	0.0194217	0.130249	0.149112	0.881465	1	1.01961	0.789887	1.31615	-0.00711584	0.179021	-0.0397486	0.968294	1	0.992909	0.699075	1.41025	0.0950931	0.261936	0.36304	0.716575	1	1.09976	0.658164	1.83765
			BD-II	153	62(40.5)	81(52.9)	10(6.5)	-0.11984	0.149121	-0.80364	0.421605	1	0.887062	0.662246	1.1882	0.0568535	0.197473	0.287906	0.773419	1	1.0585	0.718785	1.55877	-0.779799	0.369872	-2.1083	0.0350054	1	0.458498	0.222073	0.946627
			BD	331	136(41.1)	161(48.6)	34(10.3)	-0.0391592	0.110403	-0.354694	0.722819	1	0.961598	0.774492	1.19391	0.0129768	0.14836	0.0874683	0.930299	1	1.01306	0.757441	1.35495	-0.203774	0.233504	-0.872678	0.382839	1	0.815647	0.516106	1.28904
			Combine	754	323(42.8)	345(45.8)	86(11.4)	-0.0328977	0.0876357	-0.375392	0.707369	1	0.967638	0.814921	1.14897	-0.0304798	0.118568	-0.257066	0.797128	1	0.96998	0.76884	1.22374	-0.0700267	0.181696	-0.385406	0.699936	1	0.932369	0.653018	1.33122
rs4777969	G>A	0.3864	Control	497	192(38.6)	242(48.7)	63(12.7)
			Schizophrenia	575	257(44.7)	262(45.6)	56(9.7)	-0.208695	0.0943984	-2.21079	0.0270507	0.919723	0.811643	0.674546	0.976604	-0.258106	0.126457	-2.04106	0.0412449	1	0.772513	0.602926	0.989802	-0.283898	0.197057	-1.44069	0.149672	1	0.752844	0.511643	1.10775
			BD-I	175	83(47.4)	71(40.6)	21(12.0)	-0.236459	0.134045	-1.76402	0.0777285	1	0.789418	0.607023	1.02662	-0.383426	0.178776	-2.14473	0.0319741	1	0.681522	0.480069	0.967513	-0.111271	0.271373	-0.410028	0.681786	1	0.894697	0.525628	1.52291
			BD-II	158	70(44.3)	68(43.0)	20(12.7)	-0.147324	0.142775	-1.03186	0.302137	1	0.863015	0.652358	1.1417	-0.241465	0.193888	-1.24538	0.212991	1	0.785476	0.537146	1.14861	-0.0759768	0.287837	-0.263958	0.791812	1	0.926838	0.52722	1.62935
			BD	333	153(45.9)	139(41.7)	41(12.3)	-0.188264	0.108198	-1.74	0.0818598	1	0.828396	0.670097	1.02409	-0.313039	0.147298	-2.1252	0.0335698	1	0.731222	0.547856	0.97596	-0.0873626	0.220106	-0.396912	0.691433	1	0.916345	0.595252	1.41064
			Combine	750	340(45.3)	333(44.4)	77(10.3)	-0.215497	0.0879598	-2.44995	0.0142875	0.485774	0.80614	0.678481	0.957819	-0.289277	0.11904	-2.43009	0.0150952	0.513237	0.748805	0.59298	0.945578	-0.24535	0.182219	-1.34646	0.178155	1	0.78243	0.547441	1.11829
rs8025225	T>C	0.2238	Control	502	193(38.4)	226(45.0)	83(16.5)
			Schizophrenia	569	225(39.5)	259(45.5)	85(14.9)	-0.05996	0.0885134	-0.677412	0.498145	1	0.941802	0.7918	1.12022	-0.0462609	0.12743	-0.363031	0.716582	1	0.954793	0.74377	1.22569	-0.139794	0.170496	-0.81993	0.412256	1	0.869537	0.622528	1.21455
			BD-I	179	79(44.1)	84(46.9)	16(8.9)	-0.247919	0.130368	-1.90168	0.0572126	1	0.780423	0.604447	1.00763	-0.186615	0.178267	-1.04683	0.295177	1	0.829763	0.585073	1.17679	-0.656076	0.289874	-2.26331	0.0236165	0.80296	0.518883	0.293984	0.915832
			BD-II	159	59(37.1)	72(45.3)	28(17.6)	0.0657228	0.133502	0.492297	0.62251	1	1.06793	0.82206	1.38734	0.0974156	0.197222	0.493939	0.621349	1	1.10232	0.748908	1.6225	0.0742162	0.251795	0.294748	0.768186	1	1.07704	0.657505	1.76427
			BD	338	138(40.8)	156(46.2)	44(13.0)	-0.108639	0.103986	-1.04475	0.296139	1	0.897054	0.731651	1.09985	-0.0777592	0.14764	-0.526679	0.598416	1	0.925187	0.692717	1.23567	-0.271362	0.206408	-1.31468	0.188616	1	0.762341	0.508687	1.14248
			Combine	748	304(40.6)	343(45.9)	101(13.5)	-0.108378	0.0838973	-1.29179	0.196429	1	0.897288	0.761232	1.05766	-0.0881267	0.119432	-0.737883	0.460585	1	0.915645	0.724544	1.15715	-0.24537	0.162524	-1.50974	0.13111	1	0.782415	0.568976	1.07592
rs2124359	G>C	0.4195	Control	497	126(25.4)	258(51.9)	113(22.7)
			Schizophrenia	578	158(27.3)	300(51.9)	120(20.8)	-0.0793195	0.0897076	-0.8842	0.376588	1	0.923745	0.774803	1.10132	-0.0999534	0.14107	-0.708538	0.478611	1	0.90488	0.686293	1.19309	-0.109191	0.150252	-0.726718	0.467399	1	0.89656	0.667855	1.20358
			BD-I	178	39(21.9)	102(57.3)	37(20.8)	0.00868209	0.129009	0.0672981	0.946344	1	1.00872	0.78335	1.29893	0.166032	0.210004	0.790615	0.429169	1	1.18061	0.782254	1.78183	-0.151238	0.215474	-0.701882	0.482753	1	0.859643	0.563512	1.3114
			BD-II	158	48(30.4)	76(48.1)	34(21.5)	-0.154034	0.136801	-1.12597	0.260177	1	0.857243	0.655627	1.12086	-0.265094	0.211344	-1.25432	0.209725	1	0.767134	0.506957	1.16084	-0.130408	0.231895	-0.562359	0.573871	1	0.877737	0.55715	1.38279
			BD	336	87(25.9)	178(53.0)	71(21.1)	-0.0539995	0.104959	-0.514485	0.606913	1	0.947433	0.771269	1.16383	-0.0207284	0.165903	-0.124943	0.900569	1	0.979485	0.707584	1.35587	-0.127097	0.17562	-0.723707	0.469245	1	0.880648	0.624182	1.24249
			Combine	756	197(26.1)	402(53.2)	157(20.8)	-0.0569341	0.0849678	-0.670066	0.502816	1	0.944656	0.799738	1.11583	-0.0365941	0.13367	-0.273765	0.784265	1	0.964067	0.741865	1.25282	-0.116679	0.141005	-0.82748	0.407965	1	0.889871	0.674995	1.17315
rs1487984	C>A	0.4826	Control	495	396(80.0)	92(18.6)	7(1.4)
			Schizophrenia	575	451(78.4)	117(20.3)	7(1.2)	0.038751	0.140241	0.276317	0.782304	1	1.03951	0.789685	1.36837	0.0604742	0.154003	0.392683	0.694554	1	1.06234	0.78555	1.43666	-0.173823	0.54654	-0.318042	0.750453	1	0.840446	0.287929	2.45321
			BD-I	177	133(75.1)	41(23.2)	3(1.7)	0.244541	0.187061	1.30728	0.191119	1	1.27703	0.88506	1.84261	0.285679	0.208654	1.36916	0.170951	1	1.33067	0.884014	2.00299	0.190904	0.697088	0.27386	0.784193	1	1.21034	0.308699	4.7455
			BD-II	157	118(75.2)	39(24.8)	0(0)	0.194084	0.21074	0.920964	0.357069	1	1.2142	0.803348	1.83517	0.295176	0.226101	1.30551	0.19172	1	1.34336	0.862448	2.09245	NA	NA	NA	NA	NA	NA	NA	NA
			BD	334	251(75.1)	80(24.0)	3(0.9)	0.245034	0.159516	1.53611	0.124512	1	1.27767	0.934618	1.74663	0.317754	0.173718	1.82914	0.0673787	1	1.37404	0.977524	1.93139	-0.408132	0.697908	-0.584794	0.558686	1	0.664891	0.169309	2.61109
			Combine	752	584(77.7)	158(21.0)	10(1.3)	0.100366	0.131019	0.766038	0.443653	1	1.10558	0.85519	1.42927	0.124762	0.143995	0.866432	0.386254	1	1.13288	0.854304	1.50229	-0.0418399	0.500669	-0.0835681	0.9334	1	0.959023	0.359461	2.55863
rs11074067	G>C	0.7126	Control	493	160(32.5)	246(49.9)	87(17.6)
			Schizophrenia	577	172(29.8)	293(50.8)	112(19.4)	0.100403	0.0898841	1.11703	0.263983	1	1.10562	0.92703	1.31861	0.121815	0.134436	0.906119	0.364873	1	1.12954	0.8679	1.47007	0.147095	0.160801	0.914761	0.360317	1	1.15846	0.84529	1.58767
			BD-I	180	61(33.9)	81(45.0)	38(21.1)	0.0824649	0.125203	0.658652	0.51012	1	1.08596	0.849649	1.388	-0.00234329	0.187473	-0.0124994	0.990027	1	0.997659	0.69088	1.44066	0.264902	0.219695	1.20577	0.227905	1	1.3033	0.8473	2.00472
			BD-II	156	45(28.8)	85(54.5)	26(16.7)	0.0948994	0.139656	0.679523	0.496806	1	1.09955	0.836251	1.44574	0.255687	0.211316	1.20998	0.226288	1	1.29135	0.85343	1.95398	-0.0662429	0.256608	-0.258148	0.796292	1	0.935903	0.565981	1.54761
			BD	336	106(31.5)	166(49.4)	64(19.0)	0.0924861	0.104369	0.886149	0.375537	1	1.0969	0.893976	1.34588	0.128242	0.15657	0.819071	0.412746	1	1.13683	0.836411	1.54515	0.113699	0.186941	0.608209	0.543049	1	1.12042	0.776697	1.61624
			Combine	757	233(30.8)	374(49.4)	150(19.8)	0.0918341	0.083923	1.09427	0.273838	1	1.09618	0.929922	1.29217	0.0889362	0.126004	0.70582	0.4803	1	1.09301	0.853823	1.39921	0.168281	0.150892	1.11524	0.264749	1	1.18327	0.880321	1.59047
rs881770	G>A	0.7209	Control	502	128(25.5)	256(51.0)	118(23.5)
			Schizophrenia	575	161(28.0)	281(48.9)	133(23.1)	-0.0620096	0.0876103	-0.707789	0.479076	1	0.939874	0.791579	1.11595	-0.140831	0.140252	-1.00413	0.315314	1	0.868636	0.659862	1.14346	-0.0192821	0.146414	-0.131696	0.895224	1	0.980903	0.736201	1.30694
			BD-I	180	48(26.7)	80(44.4)	52(28.9)	0.0455185	0.123323	0.3691	0.712053	1	1.04657	0.821852	1.33273	-0.102037	0.19942	-0.511667	0.608884	1	0.902997	0.610853	1.33486	0.220945	0.19774	1.11735	0.263846	1	1.24725	0.846516	1.8377
			BD-II	158	41(25.9)	82(51.9)	35(22.2)	-0.0524142	0.136279	-0.38461	0.700526	1	0.948936	0.726497	1.23948	-0.0274255	0.217807	-0.125917	0.899798	1	0.972947	0.634875	1.49104	-0.116071	0.228932	-0.507012	0.612146	1	0.890412	0.568487	1.39464
			BD	338	89(26.3)	162(47.9)	87(25.7)	-0.000394527	0.101765	-0.00387684	0.996907	1	0.999606	0.818851	1.22026	-0.0649543	0.16459	-0.394642	0.693107	1	0.93711	0.678717	1.29388	0.066189	0.16746	0.395253	0.692656	1	1.06843	0.769486	1.48351
			Combine	755	209(27.7)	361(47.8)	185(24.5)	-0.0349175	0.0816562	-0.427616	0.668931	1	0.965685	0.822865	1.13329	-0.129813	0.132117	-0.982556	0.325826	1	0.87826	0.677895	1.13785	0.0419245	0.136596	0.306924	0.758901	1	1.04282	0.797875	1.36295
rs4777973	A>G	0.3188	Control	497	222(44.7)	213(42.9)	62(12.5)
			Schizophrenia	578	211(36.5)	286(49.5)	81(14.0)	0.214411	0.091775	2.33627	0.019477	0.662219	1.23913	1.03514	1.48333	0.350422	0.126731	2.76509	0.00569063	0.193482	1.41967	1.10742	1.81996	0.127105	0.183218	0.693735	0.487848	1	1.13554	0.792944	1.62615
			BD-I	177	67(37.9)	83(46.9)	27(15.3)	0.178887	0.126923	1.40942	0.158711	1	1.19589	0.932505	1.53366	0.271062	0.18124	1.49559	0.134759	1	1.31136	0.919276	1.87066	0.17257	0.251789	0.685375	0.493107	1	1.18835	0.72547	1.94658
			BD-II	158	65(41.1)	74(46.8)	19(12.0)	0.0543171	0.139163	0.390312	0.696306	1	1.05582	0.80377	1.38691	0.15041	0.194281	0.774188	0.438819	1	1.16231	0.794231	1.70097	-0.100528	0.290258	-0.346339	0.729088	1	0.90436	0.511998	1.5974
			BD	335	132(39.4)	157(46.9)	46(13.7)	0.118343	0.105768	1.11888	0.26319	1	1.12563	0.914879	1.38493	0.211606	0.147584	1.43381	0.151627	1	1.23566	0.925281	1.65016	0.0371436	0.214355	0.173281	0.862431	1	1.03784	0.681818	1.57977
			Combine	755	278(36.8)	369(48.9)	108(14.3)	0.214576	0.0864999	2.48065	0.0131142	0.445884	1.23934	1.04607	1.46832	0.339869	0.118943	2.85741	0.00427108	0.145217	1.40476	1.11265	1.77357	0.148231	0.172407	0.859775	0.389913	1	1.15978	0.827219	1.62604
rs4777974	A>G	0.6362	Control	496	394(79.4)	98(19.8)	4(0.8)
			Schizophrenia	578	448(77.5)	118(20.4)	12(2.1)	0.152178	0.137081	1.11013	0.266942	1	1.16437	0.89003	1.52326	0.107511	0.151141	0.711331	0.476879	1	1.1135	0.828014	1.49742	0.991584	0.585576	1.69335	0.0903891	1	2.6955	0.855435	8.4936
			BD-I	180	133(73.9)	45(25.0)	2(1.1)	0.263748	0.191029	1.38067	0.167381	1	1.3018	0.895235	1.893	0.296006	0.204478	1.44762	0.147722	1	1.34448	0.900532	2.00728	0.110087	0.876073	0.12566	0.900001	1	1.11638	0.200485	6.2164
			BD-II	159	123(77.4)	34(21.4)	2(1.3)	0.153741	0.215163	0.714529	0.4749	1	1.16619	0.764923	1.77795	0.148	0.231061	0.640522	0.521833	1	1.15951	0.737212	1.82372	0.488396	0.931029	0.524576	0.599878	1	1.6297	0.262784	10.1069
			BD	339	256(75.5)	79(23.3)	4(1.2)	0.217813	0.161922	1.34517	0.178569	1	1.24335	0.905241	1.70776	0.22928	0.172965	1.32559	0.184976	1	1.25769	0.896075	1.76525	0.350936	0.73493	0.477509	0.633	1	1.4204	0.336375	5.99784
			Combine	758	581(76.6)	163(21.5)	14(1.8)	0.181525	0.129833	1.39814	0.16207	1	1.19904	0.92965	1.5465	0.15848	0.141735	1.11814	0.263505	1	1.17173	0.887524	1.54694	0.823365	0.573182	1.43648	0.150865	1	2.27815	0.740766	7.00624
rs7176813	A>G	0.1623	Control	497	171(34.4)	254(51.1)	72(14.5)
			Schizophrenia	576	184(31.9)	295(51.2)	97(16.8)	0.115382	0.0919125	1.25535	0.209352	1	1.1223	0.937287	1.34384	0.123709	0.131939	0.937622	0.348439	1	1.13169	0.873811	1.46567	0.192397	0.171498	1.12186	0.261922	1	1.21215	0.866113	1.69644
			BD-I	180	54(30.0)	96(53.3)	30(16.7)	0.165612	0.130643	1.26767	0.204917	1	1.18012	0.913521	1.52451	0.224641	0.189866	1.18316	0.236747	1	1.25187	0.862866	1.81626	0.195644	0.239242	0.817767	0.41349	1	1.21609	0.760887	1.94363
			BD-II	159	49(30.8)	80(50.3)	30(18.9)	0.213114	0.141602	1.50502	0.132319	1	1.23753	0.937605	1.63338	0.212065	0.205806	1.03041	0.302818	1	1.23623	0.825872	1.85048	0.374342	0.254535	1.47069	0.141376	1	1.45403	0.882896	2.39464
			BD	339	103(30.4)	176(51.9)	60(17.7)	0.177333	0.107378	1.65149	0.098639	1	1.19403	0.967415	1.47372	0.209024	0.155415	1.34494	0.178646	1	1.23247	0.908836	1.67136	0.261625	0.196778	1.32955	0.183667	1	1.29904	0.883328	1.91039
			Combine	756	238(31.5)	391(51.7)	127(16.8)	0.11703	0.0865848	1.35163	0.176495	1	1.12415	0.948687	1.33207	0.138253	0.123965	1.11526	0.264737	1	1.14827	0.900579	1.46408	0.173104	0.161829	1.06967	0.284768	1	1.18899	0.865817	1.63279
rs11637898	A>G	0.2368	Control	501	285(56.9)	179(35.7)	37(7.4)
			Schizophrenia	578	281(48.6)	240(41.5)	57(9.9)	0.279492	0.0969424	2.88307	0.00393819	0.133899	1.32246	1.09361	1.59919	0.366888	0.124822	2.93929	0.00328966	0.111848	1.44324	1.13002	1.84327	0.320379	0.223285	1.43484	0.151333	1	1.37765	0.889353	2.13404
			BD-I	180	80(44.4)	83(46.1)	17(9.4)	0.332255	0.133897	2.48143	0.0130857	0.444913	1.39411	1.07231	1.81247	0.495574	0.176411	2.8092	0.0049665	0.168861	1.64144	1.16161	2.31947	0.214911	0.309578	0.694206	0.487553	1	1.23975	0.675797	2.27433
			BD-II	159	88(55.3)	60(37.7)	11(6.9)	0.0107141	0.149583	0.0716263	0.942899	1	1.01077	0.753921	1.35513	0.090457	0.192075	0.470946	0.63768	1	1.09467	0.751255	1.59508	-0.261787	0.373756	-0.700422	0.483664	1	0.769675	0.369964	1.60124
			BD	339	168(49.6)	143(42.2)	28(8.3)	0.196697	0.113201	1.73759	0.0822831	1	1.21737	0.975137	1.51979	0.308506	0.144992	2.12774	0.0333588	1	1.36139	1.02462	1.80885	0.0448977	0.268472	0.167234	0.867186	1	1.04592	0.617974	1.77022
			Combine	758	361(47.6)	323(42.6)	74(9.8)	0.300298	0.0919474	3.26597	0.00109089	0.0370901	1.35026	1.12759	1.61691	0.400244	0.117336	3.41109	0.000647047	0.0219996	1.49219	1.18562	1.87803	0.31164	0.211984	1.47011	0.141531	1	1.36566	0.901362	2.06913
rs4777980	A>G	0.2596	Control	491	263(53.6)	186(37.9)	42(8.6)
			Schizophrenia	577	268(46.4)	245(42.5)	64(11.1)	0.232122	0.0951032	2.44074	0.014657	0.498339	1.26127	1.04678	1.51972	0.302518	0.124988	2.42037	0.0155047	0.527158	1.35326	1.05923	1.72892	0.288163	0.211593	1.36187	0.173239	1	1.33397	0.881121	2.01957
			BD-I	177	70(39.5)	90(50.8)	17(9.6)	0.334411	0.134213	2.49164	0.0127156	0.432329	1.39712	1.07396	1.81751	0.547503	0.179866	3.04395	0.00233497	0.079389	1.72893	1.21527	2.4597	0.0993494	0.304446	0.326329	0.744175	1	1.10445	0.608132	2.00584
			BD-II	159	88(55.3)	62(39.0)	9(5.7)	-0.161423	0.153187	-1.05377	0.29199	1	0.850932	0.630231	1.14892	-0.101673	0.193048	-0.526673	0.59842	1	0.903325	0.618754	1.31877	-0.598065	0.399304	-1.49777	0.134194	1	0.549874	0.251402	1.2027
			BD	336	158(47.0)	152(45.2)	26(7.7)	0.129133	0.113671	1.13602	0.255946	1	1.13784	0.91059	1.42181	0.252304	0.14601	1.72799	0.0839894	1	1.28699	0.966692	1.71341	-0.134274	0.268065	-0.500899	0.616442	1	0.874351	0.517016	1.47866
			Combine	754	338(44.8)	335(44.4)	81(10.7)	0.266561	0.0906413	2.94083	0.00327334	0.111294	1.30547	1.09298	1.55927	0.364738	0.117784	3.09667	0.00195705	0.0665397	1.44014	1.14326	1.81411	0.265935	0.201533	1.31956	0.186981	1	1.30465	0.878913	1.93661
rs3784737	A>G	0.1608	Control	500	256(51.2)	194(38.8)	50(10.0)
			Schizophrenia	577	276(47.8)	243(42.1)	58(10.1)	0.0890894	0.0936388	0.951416	0.341393	1	1.09318	0.90988	1.3134	0.152337	0.124077	1.22776	0.219538	1	1.16455	0.91315	1.48517	0.0119154	0.205935	0.0578601	0.95386	1	1.01199	0.675896	1.5152
			BD-I	179	86(48.0)	77(43.0)	16(8.9)	0.0773643	0.132574	0.583556	0.559519	1	1.08044	0.833201	1.40103	0.167293	0.17634	0.948694	0.342776	1	1.1821	0.836663	1.67016	-0.0921043	0.30351	-0.303463	0.761537	1	0.91201	0.503091	1.6533
			BD-II	159	70(44.0)	69(43.4)	20(12.6)	0.265109	0.140063	1.89278	0.0583871	1	1.30357	0.990629	1.71538	0.395673	0.193303	2.04691	0.0406673	1	1.48538	1.01694	2.16961	0.242774	0.298442	0.813472	0.415947	1	1.27478	0.710226	2.2881
			BD	338	156(46.2)	146(43.2)	36(10.7)	0.150466	0.108375	1.38839	0.165019	1	1.16238	0.939931	1.43746	0.248441	0.145277	1.71012	0.0872441	1	1.28203	0.964349	1.70435	0.0550412	0.237307	0.231941	0.816584	1	1.05658	0.663597	1.6823
			Combine	756	362(47.9)	320(42.3)	74(9.8)	0.0736637	0.0883884	0.833409	0.404614	1	1.07644	0.90522	1.28006	0.134397	0.116503	1.1536	0.248664	1	1.14385	0.91033	1.43727	-0.0167611	0.194471	-0.086188	0.931317	1	0.983379	0.671713	1.43965
rs8037133	A>G	0.2268	Control	490	254(51.8)	190(38.8)	46(9.4)
			Schizophrenia	575	262(45.6)	244(42.4)	69(12.0)	0.208873	0.0937962	2.22688	0.0259554	0.882485	1.23229	1.02535	1.48099	0.269408	0.125267	2.15067	0.031502	1	1.30919	1.02417	1.67352	0.277091	0.203896	1.35898	0.174152	1	1.31929	0.884666	1.96743
			BD-I	175	70(40.0)	86(49.1)	19(10.9)	0.286348	0.132583	2.15976	0.030791	1	1.33156	1.02684	1.7267	0.464128	0.180208	2.57551	0.0100093	0.340316	1.59063	1.11731	2.26446	0.133271	0.290591	0.458618	0.646508	1	1.14256	0.646431	2.01946
			BD-II	153	79(51.6)	61(39.9)	13(8.5)	-0.0638921	0.147958	-0.431827	0.665867	1	0.938106	0.701953	1.25371	-0.0125836	0.194638	-0.0646512	0.948452	1	0.987495	0.674304	1.44615	-0.295394	0.346209	-0.853224	0.393535	1	0.744239	0.377584	1.46694
			BD	328	149(45.4)	147(44.8)	32(9.8)	0.142292	0.111366	1.2777	0.201355	1	1.15291	0.92683	1.43414	0.251423	0.146926	1.71123	0.0870388	1	1.28585	0.964109	1.71497	-0.0143773	0.249147	-0.0577062	0.953983	1	0.985726	0.604892	1.60633
			Combine	750	332(44.3)	330(44.0)	88(11.7)	0.23794	0.0892065	2.66729	0.00764648	0.25998	1.26863	1.06513	1.51102	0.321709	0.118037	2.72549	0.00642067	0.218303	1.37948	1.09456	1.73857	0.266552	0.193949	1.37434	0.169336	1	1.30546	0.892625	1.90922
rs2168351	C>T	1	Control	494	220(44.5)	219(44.3)	55(11.1)
			Schizophrenia	578	223(38.6)	263(45.5)	92(15.9)	0.231421	0.0911127	2.53994	0.0110872	0.376965	1.26039	1.05426	1.50682	0.259203	0.126339	2.05165	0.0402035	1	1.2959	1.01165	1.66001	0.397739	0.185049	2.14937	0.0316053	1	1.48845	1.03566	2.13921
			BD-I	180	63(35.0)	97(53.9)	20(11.1)	0.201634	0.131601	1.53217	0.125481	1	1.2234	0.945253	1.5834	0.394378	0.182083	2.16592	0.0303172	1	1.48346	1.03821	2.11967	-0.0486892	0.279278	-0.17434	0.861598	1	0.952477	0.550971	1.64657
			BD-II	156	70(44.9)	66(42.3)	20(12.8)	-0.00510958	0.141422	-0.03613	0.971179	1	0.994903	0.75405	1.31269	-0.00308157	0.193922	-0.0158908	0.987322	1	0.996923	0.681698	1.45791	-0.0150392	0.294652	-0.0510406	0.959293	1	0.985073	0.552911	1.75502
			BD	336	133(39.6)	163(48.5)	40(11.9)	0.113831	0.108722	1.047	0.2951	1	1.12056	0.905505	1.3867	0.218511	0.147605	1.48038	0.138771	1	1.24422	0.931654	1.66166	-0.0236968	0.227432	-0.104193	0.917016	1	0.976582	0.625338	1.52511
			Combine	758	286(37.7)	360(47.5)	112(14.8)	0.233133	0.086899	2.6828	0.00730083	0.248228	1.26255	1.06483	1.49699	0.295536	0.118815	2.48736	0.0128697	0.437569	1.34385	1.06466	1.69624	0.317538	0.177409	1.78986	0.0734758	1	1.37374	0.970267	1.945
rs3784732	T>C	1	Control	497	468(94.2)	29(5.8)	0(0.0)
			Schizophrenia	578	528(91.3)	49(8.5)	1(0.2)	0.406038	0.242431	1.67486	0.0939622	1	1.50086	0.933208	2.4138	0.398555	0.245183	1.62554	0.104048	1	1.48967	0.921268	2.40876	11.8956	324.744	0.0366307	0.970779	1	NA^	NA	NA
			BD-I	179	168(93.9)	10(5.6)	1(0.6)	0.167451	0.350289	0.478038	0.632623	1	1.18229	0.595047	2.34906	0.0716235	0.369404	0.193889	0.846263	1	1.07425	0.52079	2.21589	14.9768	535.411	0.0279726	0.977684	1	NA	NA	NA
			BD-II	158	147(93.0)	11(7.0)	0(0)	0.297237	0.385161	0.771721	0.44028	1	1.34613	0.632751	2.86381	0.297237	0.385161	0.771721	0.44028	1	1.34613	0.632751	2.86381	NA	NA	NA	NA	NA	NA	NA	NA
			BD	337	315(93.5)	21(6.2)	1(0.3)	0.210934	0.291392	0.723883	0.469138	1	1.23483	0.697541	2.18597	0.155526	0.300756	0.517116	0.605075	1	1.16827	0.647941	2.10646	14.64	535.411	0.0273434	0.978186	1	NA	NA	NA
			Combine	757	696(91.9)	59(7.8)	2(0.3)	0.353747	0.230274	1.5362	0.12449	1	1.42439	0.90702	2.23688	0.335579	0.235558	1.42461	0.15427	1	1.39875	0.881513	2.21948	13.0037	372.747	0.0348861	0.972171	1	NA	NA	NA
rs3784731	A>T	1	Control	501	247(49.3)	217(43.3)	37(7.4)
			Schizophrenia	574	254(44.3)	254(44.3)	66(11.5)	0.219851	0.0959783	2.29064	0.0219845	0.747474	1.24589	1.03224	1.50376	0.202248	0.12453	1.62409	0.104357	1	1.22415	0.959032	1.56256	0.504551	0.218223	2.31209	0.0207728	0.706274	1.65624	1.07986	2.54026
			BD-I	180	79(43.9)	87(48.3)	14(7.8)	0.13181	0.138738	0.950062	0.342081	1	1.14089	0.869257	1.49741	0.207978	0.176267	1.1799	0.238038	1	1.23119	0.87153	1.73926	0.00751962	0.329267	0.0228374	0.98178	1	1.00755	0.52843	1.92107
			BD-II	158	82(51.9)	61(38.6)	15(9.5)	-0.030607	0.149808	-0.204308	0.838113	1	0.969857	0.723084	1.30085	-0.105052	0.19131	-0.549116	0.582926	1	0.900278	0.618771	1.30986	0.17514	0.336528	0.520433	0.602762	1	1.19141	0.616033	2.3042
			BD	338	161(47.6)	148(43.8)	29(8.6)	0.0580359	0.114049	0.508866	0.610846	1	1.05975	0.847469	1.32521	0.0658818	0.144603	0.455604	0.648675	1	1.0681	0.804495	1.41808	0.0924769	0.265544	0.348254	0.727649	1	1.09689	0.651818	1.84586
			Combine	754	333(44.2)	341(45.2)	80(10.6)	0.2046	0.0909562	2.24943	0.0244851	0.832493	1.22703	1.02668	1.46649	0.206515	0.116865	1.76712	0.0772078	1	1.22939	0.977711	1.54584	0.414415	0.209661	1.9766	0.0480872	1	1.51349	1.00349	2.28268
rs1455777	T>C	0.5126	Control	495	247(49.9)	210(42.4)	38(7.7)
			Schizophrenia	578	252(43.6)	261(45.2)	65(11.2)	0.23577	0.0962072	2.45065	0.0142598	0.484833	1.26588	1.04834	1.52858	0.253673	0.124754	2.03339	0.0420134	1	1.28875	1.0092	1.64574	0.429389	0.2169	1.97966	0.0477415	1	1.53632	1.00427	2.35023
			BD-I	180	77(42.8)	87(48.3)	16(8.9)	0.188422	0.137017	1.37518	0.169077	1	1.20734	0.922996	1.57929	0.276182	0.176987	1.56046	0.11865	1	1.31809	0.931729	1.86466	0.106673	0.314481	0.339203	0.734457	1	1.11257	0.600669	2.06072
			BD-II	158	81(51.3)	64(40.5)	13(8.2)	-0.0510971	0.15055	-0.339404	0.734306	1	0.950186	0.707389	1.27632	-0.0657544	0.191535	-0.343303	0.73137	1	0.936361	0.643288	1.36295	-0.0577956	0.351744	-0.164311	0.869486	1	0.943843	0.473685	1.88066
			BD	338	158(46.7)	151(44.7)	29(8.6)	0.0861677	0.113844	0.756894	0.449114	1	1.08999	0.872	1.36247	0.124331	0.144994	0.857488	0.391175	1	1.13239	0.852265	1.50459	0.0503779	0.264178	0.190697	0.848763	1	1.05167	0.626623	1.76503
			Combine	758	329(43.4)	348(45.9)	81(10.7)	0.232044	0.091127	2.54638	0.0108845	0.370074	1.26118	1.05489	1.5078	0.262461	0.11721	2.23924	0.0251405	0.854778	1.30013	1.03327	1.6359	0.380926	0.207524	1.83558	0.0664202	1	1.46364	0.97451	2.19827
rs7166344	G>A	0.668	Control	491	237(48.3)	212(43.2)	42(8.6)
			Schizophrenia	575	248(43.1)	263(45.7)	64(11.1)	0.185777	0.0958148	1.93892	0.0525111	1	1.20415	0.997982	1.45292	0.211577	0.125199	1.68993	0.0910417	1	1.23562	0.966753	1.57928	0.302179	0.211612	1.42799	0.153295	1	1.3528	0.893526	2.04815
			BD-I	171	74(43.3)	83(48.5)	14(8.2)	0.106349	0.138759	0.766428	0.443422	1	1.11221	0.847369	1.45983	0.211138	0.180204	1.17166	0.241334	1	1.23508	0.867567	1.75828	-0.109103	0.325013	-0.335687	0.737107	1	0.896638	0.4742	1.69541
			BD-II	156	79(50.6)	63(40.4)	14(9.0)	-0.0694191	0.148433	-0.467679	0.640014	1	0.932936	0.697434	1.24796	-0.0751106	0.192681	-0.389818	0.696672	1	0.927641	0.635867	1.3533	-0.128838	0.338917	-0.380146	0.703837	1	0.879116	0.452433	1.7082
			BD	327	153(46.8)	146(44.6)	28(8.6)	0.0322857	0.113991	0.28323	0.777	1	1.03281	0.82602	1.29138	0.0832402	0.146686	0.567471	0.570394	1	1.0868	0.815246	1.44881	-0.0946144	0.261912	-0.361245	0.717917	1	0.909724	0.544459	1.52004
			Combine	746	322(43.2)	346(46.4)	78(10.5)	0.173943	0.0909874	1.91173	0.0559107	1	1.18999	0.995618	1.4223	0.212047	0.117846	1.79936	0.0719622	1	1.23621	0.981247	1.55741	0.23859	0.202659	1.1773	0.239076	1	1.26946	0.853319	1.88854
rs1487982	T>C	0.1816	Control	495	372(75.2)	110(22.2)	13(2.6)
			Schizophrenia	573	436(76.1)	120(20.9)	17(3.0)	-0.00379077	0.123342	-0.0307338	0.975482	1	0.996216	0.782281	1.26866	-0.0350628	0.144912	-0.24196	0.808811	1	0.965545	0.72681	1.2827	0.201365	0.3784	0.532149	0.594623	1	1.22307	0.582574	2.56775
			BD-I	179	133(74.3)	45(25.1)	1(0.6)	-0.0386979	0.182083	-0.212529	0.831694	1	0.962041	0.673289	1.37463	0.0511808	0.201861	0.253545	0.799847	1	1.05251	0.708598	1.56335	-1.46976	1.0441	-1.40768	0.159225	1	0.229981	0.0297125	1.78011
			BD-II	155	117(75.5)	33(21.3)	5(3.2)	-0.00249966	0.194079	-0.0128796	0.989724	1	0.997503	0.681885	1.45921	-0.0821668	0.224142	-0.366583	0.71393	1	0.921118	0.593638	1.42925	0.562489	0.56275	0.999536	0.317535	1	1.75504	0.582456	5.28821
			BD	334	250(74.9)	78(23.4)	6(1.8)	-0.0119462	0.147912	-0.0807656	0.935628	1	0.988125	0.739447	1.32043	0.0114295	0.167961	0.0680488	0.945747	1	1.0115	0.727767	1.40584	-0.239881	0.511221	-0.469231	0.638904	1	0.786722	0.288842	2.1428
			Combine	752	569(75.7)	165(21.9)	18(2.4)	-0.00965899	0.117325	-0.0823268	0.934387	1	0.990388	0.78693	1.24645	-0.00825413	0.135716	-0.0608191	0.951503	1	0.99178	0.760136	1.29401	-0.0351113	0.371843	-0.094425	0.924772	1	0.965498	0.465835	2.00111
rs1352323	C>T	0.6904	Control	499	219(43.9)	220(44.1)	60(12.0)
			Schizophrenia	578	270(46.7)	256(44.3)	52(9.0)	-0.114681	0.0940516	-1.21935	0.222713	1	0.89165	0.741543	1.07214	-0.0974594	0.12468	-0.781675	0.434405	1	0.907139	0.710467	1.15825	-0.275567	0.203034	-1.35724	0.174704	1	0.759141	0.509913	1.13018
			BD-I	178	85(47.8)	79(44.4)	14(7.9)	-0.153716	0.134861	-1.13981	0.254365	1	0.857516	0.658334	1.11696	-0.113699	0.176925	-0.642642	0.520457	1	0.892526	0.630985	1.26247	-0.438621	0.312901	-1.40179	0.160978	1	0.644925	0.349271	1.19085
			BD-II	158	79(50.0)	60(38.0)	19(12.0)	-0.0798632	0.14265	-0.559853	0.57558	1	0.923243	0.698055	1.22107	-0.189873	0.191684	-0.990554	0.321904	1	0.827064	0.568034	1.20421	0.105645	0.293605	0.35982	0.718982	1	1.11143	0.625114	1.97607
			BD	336	164(48.8)	139(41.4)	33(9.8)	-0.113582	0.108799	-1.04396	0.296504	1	0.892631	0.721208	1.1048	-0.128477	0.145599	-0.8824	0.37756	1	0.879434	0.6611	1.16988	-0.193818	0.234472	-0.826614	0.408456	1	0.823808	0.520283	1.30441
			Combine	756	355(47.0)	335(44.3)	66(8.7)	-0.121833	0.0886636	-1.3741	0.169411	1	0.885297	0.744075	1.05332	-0.0976565	0.117324	-0.832369	0.405201	1	0.90696	0.720644	1.14145	-0.306649	0.190329	-1.61115	0.107147	1	0.735909	0.506772	1.06865
rs3784729	C>T	0.2862	Control	498	249(50.0)	199(40.0)	50(10.0)
			Schizophrenia	578	295(51.0)	234(40.5)	49(8.5)	-0.0341773	0.0949911	-0.359795	0.719001	1	0.9664	0.80223	1.16417	-0.0163006	0.124131	-0.131318	0.895524	1	0.983832	0.771362	1.25482	-0.125324	0.214236	-0.584982	0.55856	1	0.882211	0.57971	1.34256
			BD-I	176	87(49.4)	71(40.3)	18(10.2)	0.0628221	0.134171	0.468224	0.639624	1	1.06484	0.818606	1.38513	0.07736	0.17803	0.434534	0.663901	1	1.08043	0.762176	1.53158	0.0909702	0.294969	0.308406	0.757773	1	1.09524	0.614363	1.9525
			BD-II	155	82(52.9)	52(33.5)	21(13.5)	0.0629149	0.142457	0.44164	0.65875	1	1.06494	0.805492	1.40795	-0.0803889	0.192421	-0.417776	0.676111	1	0.922757	0.632842	1.34549	0.478802	0.291939	1.64008	0.100989	1	1.61414	0.91083	2.86052
			BD	331	169(51.1)	123(37.2)	39(11.8)	0.0660086	0.108292	0.609545	0.542163	1	1.06824	0.863948	1.32083	0.0219643	0.14606	0.150378	0.880466	1	1.02221	0.767733	1.36103	0.252072	0.232812	1.08273	0.27893	1	1.28669	0.815267	2.0307
			Combine	754	382(50.7)	305(40.5)	67(8.9)	-0.0057107	0.0891032	-0.0640908	0.948898	1	0.994306	0.834975	1.18404	0.0082945	0.116935	0.0709327	0.943451	1	1.00833	0.801799	1.26806	-0.0526102	0.198882	-0.26453	0.791372	1	0.94875	0.642481	1.40102
rs10775256	A>G	0.33	Control	499	211(42.3)	219(43.9)	69(13.8)
			Schizophrenia	578	237(41.0)	279(48.3)	62(10.7)	-0.0572393	0.0921507	-0.621149	0.534502	1	0.944368	0.788317	1.13131	0.00625567	0.125927	0.0496768	0.96038	1	1.00628	0.786186	1.28798	-0.254945	0.189121	-1.34805	0.177642	1	0.774959	0.534928	1.1227
			BD-I	177	71(40.1)	87(49.2)	19(10.7)	-0.0602946	0.130387	-0.462427	0.643775	1	0.941487	0.729166	1.21563	0.0403235	0.180755	0.223083	0.823471	1	1.04115	0.730551	1.4838	-0.345922	0.277958	-1.24451	0.213312	1	0.707567	0.41036	1.22003
			BD-II	159	67(42.1)	78(49.1)	14(8.8)	-0.216288	0.143543	-1.50678	0.131866	1	0.805503	0.607969	1.06722	-0.126382	0.194568	-0.649553	0.515981	1	0.881278	0.601857	1.29042	-0.664745	0.321764	-2.06594	0.0388344	1	0.514405	0.273788	0.966487
			BD	336	138(41.1)	165(49.1)	33(9.8)	-0.125832	0.10846	-1.16017	0.245979	1	0.881763	0.7129	1.09062	-0.0255241	0.147657	-0.172861	0.862761	1	0.974799	0.729839	1.30198	-0.484043	0.230684	-2.0983	0.035879	1	0.616287	0.392122	0.968601
			Combine	755	308(40.8)	366(48.5)	81(10.7)	-0.0545974	0.0868839	-0.628394	0.529746	1	0.946866	0.798604	1.12265	0.0190191	0.118415	0.160614	0.872397	1	1.0192	0.808096	1.28545	-0.270995	0.176665	-1.53395	0.125042	1	0.76262	0.539422	1.07817
rs897463	T>A	0.5776	Control	497	413(83.1)	79(15.9)	5(1.0)
			Schizophrenia	578	506(87.5)	71(12.3)	1(0.2)	-0.425978	0.167313	-2.54599	0.0108968	0.370491	0.653131	0.470522	0.906609	-0.403979	0.176308	-2.29133	0.0219444	0.746108	0.667658	0.472583	0.943257	-1.89672	1.10628	-1.7145	0.0864365	1	0.15006	0.0171624	1.31205
			BD-I	175	150(85.7)	25(14.3)	0(0.0)	-0.266857	0.236464	-1.12853	0.259095	1	0.765783	0.481752	1.21727	-0.217017	0.248932	-0.87179	0.383323	1	0.804916	0.494146	1.31113	NA	NA	NA	NA	NA	NA	NA	NA
			BD-II	158	133(84.2)	24(15.2)	1(0.6)	-0.12632	0.238504	-0.529634	0.596366	1	0.881333	0.552232	1.40656	-0.100026	0.259662	-0.385215	0.700078	1	0.904814	0.543914	1.50518	-0.768658	1.1123	-0.691053	0.489532	1	0.463635	0.0524044	4.10189
			BD	333	283(85.0)	49(14.7)	1(0.3)	-0.199854	0.186904	-1.06929	0.284939	1	0.81885	0.567687	1.18114	-0.160964	0.199312	-0.807599	0.419322	1	0.851322	0.576018	1.25821	-1.46229	1.10417	-1.32433	0.185394	1	0.231705	0.02661	2.01756
			Combine	753	656(87.1)	96(12.7)	1(0.1)	-0.374624	0.155377	-2.41106	0.0159061	0.540806	0.687548	0.507041	0.932315	-0.34019	0.163402	-2.08192	0.0373498	1	0.711635	0.516614	0.980275	-2.16918	1.10283	-1.96693	0.0491918	1	0.114271	0.0131579	0.992391
rs11852344	A>G	0.3245	Control	499	137(27.5)	238(47.7)	124(24.8)
			Schizophrenia	578	168(29.1)	286(49.5)	124(21.5)	-0.107693	0.086806	-1.24062	0.214746	1	0.897903	0.757423	1.06444	-0.114562	0.13785	-0.831065	0.405937	1	0.891756	0.680622	1.16839	-0.179121	0.147074	-1.2179	0.223261	1	0.836004	0.626638	1.11532
			BD-I	180	40(22.2)	104(57.8)	36(20.0)	-0.0064954	0.124475	-0.0521825	0.958383	1	0.993526	0.778438	1.26804	0.262498	0.20676	1.26958	0.204235	1	1.30017	0.866969	1.94984	-0.299302	0.214825	-1.39324	0.163547	1	0.741335	0.486578	1.12948
			BD-II	159	36(22.6)	79(49.7)	44(27.7)	0.16237	0.132375	1.2266	0.219975	1	1.1763	0.90748	1.52474	0.293072	0.223888	1.30901	0.19053	1	1.34054	0.864375	2.07901	0.151838	0.215134	0.705784	0.480323	1	1.16397	0.763514	1.77447
			BD	339	76(22.4)	183(54.0)	80(23.6)	0.0790492	0.10224	0.773174	0.439419	1	1.08226	0.885732	1.32239	0.283387	0.168397	1.68285	0.092405	1	1.32762	0.9544	1.84678	-0.073989	0.168744	-0.438468	0.661047	1	0.928682	0.667158	1.29272
			Combine	758	208(27.4)	390(51.5)	160(21.1)	-0.0819566	0.082472	-0.99375	0.320344	1	0.921312	0.7838	1.08295	-0.0198581	0.130455	-0.152223	0.879011	1	0.980338	0.759155	1.26596	-0.209197	0.138052	-1.51535	0.129684	1	0.811235	0.61892	1.06331
rs4777715	A>G	0.3037	Control	501	190(37.9)	228(45.5)	83(16.6)
			Schizophrenia	577	212(36.7)	271(47.0)	94(16.3)	0.015261	0.0881532	0.173119	0.862558	1	1.01538	0.85426	1.20688	0.0251858	0.128066	0.196663	0.844091	1	1.02551	0.797859	1.3181	0.012009	0.167382	0.0717463	0.942804	1	1.01208	0.729016	1.40506
			BD-I	179	62(34.6)	91(50.8)	26(14.5)	0.0101799	0.1262	0.0806646	0.935709	1	1.01023	0.788855	1.29373	0.107287	0.183795	0.583733	0.5594	1	1.11325	0.776506	1.59604	-0.150533	0.245664	-0.612762	0.540034	1	0.860249	0.531509	1.39231
			BD-II	159	48(30.2)	80(50.3)	31(19.5)	0.253503	0.135991	1.86412	0.0623042	1	1.28853	0.987046	1.6821	0.358387	0.204686	1.75091	0.0799618	1	1.43102	0.958105	2.13736	0.307468	0.246672	1.24647	0.212594	1	1.35998	0.838611	2.20548
			BD	338	110(32.5)	171(50.6)	57(16.9)	0.12351	0.103588	1.19231	0.233138	1	1.13146	0.923557	1.38617	0.218525	0.152021	1.43747	0.150586	1	1.24424	0.923637	1.67613	0.0746544	0.19386	0.385095	0.700167	1	1.07751	0.736895	1.57557
			Combine	756	274(36.2)	362(47.9)	120(15.9)	0.0124143	0.0832981	0.149035	0.881526	1	1.01249	0.859977	1.19205	0.0473186	0.120473	0.392772	0.694488	1	1.04846	0.827944	1.3277	-0.0365881	0.157757	-0.231927	0.816594	1	0.964073	0.70766	1.31339
rs4777988	A>G	0.7132	Control	492	162(32.9)	237(48.2)	93(18.9)
			Schizophrenia	578	195(33.7)	265(45.8)	118(20.4)	0.0163731	0.0868618	0.188496	0.850488	1	1.01651	0.857378	1.20517	-0.0522773	0.131991	-0.396066	0.692056	1	0.949066	0.732728	1.22928	0.126922	0.156958	0.808636	0.418724	1	1.13533	0.834673	1.54428
			BD-I	179	52(29.1)	94(52.5)	33(18.4)	0.0633439	0.125954	0.502911	0.615027	1	1.06539	0.83233	1.36372	0.155426	0.192109	0.809051	0.418486	1	1.16816	0.801631	1.70226	-0.0145825	0.226206	-0.0644654	0.9486	1	0.985523	0.632581	1.53539
			BD-II	158	45(28.5)	76(48.1)	37(23.4)	0.238884	0.136531	1.74967	0.0801747	1	1.26983	0.971692	1.65945	0.222777	0.209929	1.0612	0.288598	1	1.24954	0.828048	1.88559	0.435983	0.233124	1.87017	0.0614596	1	1.54648	0.979277	2.44222
			BD	337	97(28.8)	170(50.4)	70(20.8)	0.142431	0.103317	1.37858	0.168024	1	1.15307	0.941698	1.4119	0.192801	0.157844	1.22146	0.221911	1	1.21264	0.889964	1.65231	0.185095	0.181766	1.01831	0.308529	1	1.20333	0.842681	1.71834
			Combine	757	247(32.6)	359(47.4)	151(19.9)	0.0253559	0.0821971	0.308477	0.757719	1	1.02568	0.873061	1.20498	-0.00174409	0.124591	-0.0139985	0.988831	1	0.998257	0.781967	1.27437	0.0844795	0.148236	0.569898	0.568747	1	1.08815	0.813781	1.45502
rs3784723	T>C	0.239	Control	489	207(42.3)	213(43.6)	69(14.1)
			Schizophrenia	575	229(39.8)	259(45.0)	87(15.1)	0.0653519	0.0895912	0.729446	0.465729	1	1.06753	0.895613	1.27246	0.090346	0.126983	0.71148	0.476787	1	1.09455	0.853388	1.40387	0.079645	0.176916	0.450184	0.652578	1	1.0829	0.765588	1.53173
			BD-I	176	68(38.6)	89(50.6)	19(10.8)	0.0172281	0.129547	0.132988	0.894203	1	1.01738	0.789241	1.31146	0.174888	0.18153	0.963409	0.335342	1	1.19111	0.834509	1.7001	-0.313361	0.277597	-1.12883	0.258968	1	0.730986	0.424243	1.25952
			BD-II	156	67(42.9)	70(44.9)	19(12.2)	-0.061917	0.139654	-0.443361	0.657504	1	0.939961	0.714882	1.23591	-0.0355601	0.194564	-0.182768	0.85498	1	0.965065	0.659083	1.4131	-0.181723	0.288696	-0.629461	0.529047	1	0.833832	0.473518	1.46832
			BD	332	135(40.7)	159(47.9)	38(11.4)	-0.0188484	0.107015	-0.176128	0.860193	1	0.981328	0.795648	1.21034	0.0866424	0.148275	0.584334	0.558996	1	1.09051	0.815481	1.45829	-0.267946	0.22157	-1.20931	0.226545	1	0.764949	0.495482	1.18096
			Combine	751	297(39.5)	348(46.3)	106(14.1)	0.0523331	0.0852677	0.61375	0.53938	1	1.05373	0.891552	1.2454	0.108835	0.119449	0.911142	0.36222	1	1.11498	0.882245	1.40911	-0.0115299	0.168711	-0.0683416	0.945514	1	0.988536	0.710204	1.37595
rs4777989	A>G	0.1037	Control	496	156(31.5)	228(46.0)	112(22.6)
			Schizophrenia	577	185(32.1)	270(46.8)	122(21.1)	-0.041651	0.0855818	-0.486681	0.626484	1	0.959204	0.811078	1.13438	-0.0615398	0.1336	-0.460629	0.645065	1	0.940315	0.723688	1.22179	-0.0505516	0.150295	-0.33635	0.736607	1	0.950705	0.708129	1.27638
			BD-I	180	48(26.7)	100(55.6)	32(17.8)	0.000685605	0.123193	0.00556531	0.99556	1	1.00069	0.786021	1.27398	0.240997	0.196373	1.22724	0.219733	1	1.27252	0.865979	1.86991	-0.304856	0.224141	-1.36011	0.173796	1	0.73723	0.475127	1.14392
			BD-II	159	53(33.3)	76(47.8)	30(18.9)	-0.130906	0.133387	-0.981406	0.326393	1	0.8773	0.675471	1.13943	-0.161398	0.204661	-0.788612	0.430339	1	0.850953	0.569764	1.27092	-0.199439	0.23887	-0.834926	0.403759	1	0.819191	0.512926	1.30832
			BD	339	101(29.8)	176(51.9)	62(18.3)	-0.0583659	0.101712	-0.573836	0.566078	1	0.943305	0.772811	1.15141	0.0744834	0.157574	0.47269	0.636435	1	1.07733	0.791076	1.46716	-0.278516	0.181225	-1.53685	0.124329	1	0.756906	0.530616	1.0797
			Combine	757	233(30.8)	370(48.9)	154(20.3)	-0.0313537	0.0813249	-0.385536	0.69984	1	0.969133	0.826339	1.1366	0.0146159	0.12603	0.115971	0.907676	1	1.01472	0.792626	1.29905	-0.114296	0.141723	-0.806479	0.419966	1	0.891994	0.675655	1.1776
rs7168443	C>T	0.2767	Control	494	410(83.0)	78(15.8)	6(1.2)
			Schizophrenia	576	501(87.0)	72(12.5)	3(0.5)	-0.353623	0.162017	-2.18262	0.0290637	0.988166	0.70214	0.511107	0.964574	-0.362201	0.174905	-2.07084	0.0383738	1	0.696143	0.494101	0.9808	-0.836137	0.720781	-1.16004	0.246031	1	0.433382	0.105519	1.77996
			BD-I	178	150(84.3)	28(15.7)	0(0.0)	-0.177835	0.225726	-0.787835	0.430793	1	0.837081	0.537806	1.30289	-0.109762	0.24013	-0.457095	0.647603	1	0.896047	0.559665	1.43461	NA	NA	NA	NA	NA	NA	NA	NA
			BD-II	152	130(85.5)	21(13.8)	1(0.7)	-0.248529	0.247615	-1.00369	0.315528	1	0.779947	0.480055	1.26718	-0.241572	0.270703	-0.892386	0.372186	1	0.896047	0.559665	1.43461	-0.813064	1.09907	-0.739778	0.459435	1	0.443497	0.0514455	3.82326
			BD	330	280(84.8)	49(14.8)	1(0.3)	-0.198111	0.185428	-1.0684	0.28534	1	0.820279	0.570325	1.17978	-0.150913	0.199282	-0.757282	0.448881	1	0.859922	0.581871	1.27084	-1.56679	1.08937	-1.43826	0.15036	1	0.208713	0.0246753	1.76538
			Combine	754	651(86.3)	100(13.3)	3(0.4)	-0.297926	0.150503	-1.97953	0.0477564	1	0.742356	0.552715	0.997065	-0.281099	0.161695	-1.73845	0.0821311	1	0.754953	0.549899	1.03647	-1.12764	0.716834	-1.57309	0.115698	1	0.323795	0.0794491	1.31963
rs2290492	C>T	0.4826	Control	495	396(80.0)	92(18.6)	7(1.4)
			Schizophrenia	578	460(79.6)	110(19.0)	8(1.4)	0.0342672	0.140076	0.244633	0.806741	1	1.03486	0.786406	1.36181	0.0403981	0.154827	0.260924	0.794151	1	1.04123	0.768693	1.41038	0.0172505	0.530176	0.0325373	0.974044	1	1.0174	0.359912	2.87599
			BD-I	179	143(79.9)	34(19.0)	2(1.1)	-0.0165464	0.20016	-0.082666	0.934117	1	0.98359	0.664407	1.45611	-0.00222932	0.219753	-0.0101446	0.991906	1	0.997773	0.648595	1.53493	-0.228937	0.811831	-0.282	0.777943	1	0.795379	0.162005	3.90498
			BD-II	158	135(85.4)	20(12.7)	3(1.9)	-0.355723	0.230181	-1.54541	0.122248	1	0.700667	0.44625	1.10013	-0.45283	0.262121	-1.72756	0.0840663	1	0.635826	0.380379	1.06282	-0.0782414	0.729771	-0.107214	0.91462	1	0.924741	0.221221	3.86558
			BD	337	278(82.5)	54(16.0)	5(1.5)	-0.168567	0.16726	-1.00781	0.313546	1	0.844875	0.60872	1.17265	-0.196572	0.186762	-1.05252	0.292559	1	0.821542	0.569711	1.18469	-0.146011	0.604231	-0.241648	0.809053	1	0.864148	0.264397	2.82436
			Combine	757	603(79.7)	144(19.0)	10(1.3)	0.0245722	0.13208	0.18604	0.852413	1	1.02488	0.79112	1.3277	0.0318777	0.145741	0.218729	0.826861	1	1.03239	0.775867	1.37373	-0.0233491	0.502184	-0.0464951	0.962916	1	0.976921	0.365083	2.61413
rs17600420	A>G	0.7792	Control	501	185(36.9)	236(47.1)	80(16.0)
			Schizophrenia	575	210(36.5)	266(46.3)	99(17.2)	0.0307981	0.0882203	0.349105	0.727011	1	1.03128	0.867523	1.22594	-0.0110048	0.128594	-0.0855779	0.931802	1	0.989056	0.768704	1.27257	0.128701	0.16718	0.769834	0.441398	1	1.13735	0.819573	1.57834
			BD-I	176	59(33.5)	99(56.3)	18(10.2)	-0.0613772	0.130858	-0.469037	0.639043	1	0.940468	0.727706	1.21544	0.132111	0.185812	0.710989	0.477091	1	1.14123	0.792881	1.64264	-0.516928	0.27861	-1.85539	0.063541	1	0.596349	0.345417	1.02958
			BD-II	158	50(31.6)	81(51.3)	27(17.1)	0.185259	0.138313	1.33942	0.180434	1	1.20353	0.917746	1.57831	0.277471	0.203701	1.36215	0.173151	1	1.31979	0.88534	1.96742	0.190664	0.256856	0.742299	0.457906	1	1.21005	0.731416	2.00191
			BD	334	109(32.6)	180(53.9)	45(13.5)	0.0487592	0.106821	0.456458	0.648061	1	1.04997	0.851624	1.2945	0.191535	0.152709	1.25425	0.209752	1	1.21111	0.89783	1.63369	-0.168474	0.206598	-0.815468	0.414804	1	0.844953	0.563603	1.26675
			Combine	751	269(35.8)	365(48.6)	117(15.6)	0.00809998	0.0841615	0.0962433	0.923327	1	1.00813	0.854827	1.18893	0.0226815	0.121084	0.187321	0.851409	1	1.02294	0.80683	1.29694	-0.0102744	0.159743	-0.0643185	0.948717	1	0.989778	0.723705	1.35367
Aberration: SNP, single nucleotide polymorphism; HWE, Hardy-Weinberg equalibrium test; MM,major allele homozygote; Mm, heterozygote; mm, minor allele homozygote; SE, standard error; CI, confidence interval; NA, not available
* p-value of regression test with age and sex covariate.
† p-value after Bonferroni correction
^ NA; not avaliable because of small number of minor allele

## Sheet: Sheet2
					Genotype frequency					Allele frequency
SNP ID		Phenotype	N	HWE	MM	Mm	mm	Add_P	Dor_P	Allele 1	Allele 2	P
SNP 13	rs11637898	Control	502		285(56.8)	180(35.9)	37(7.4)			750(74.7)	254(25.3)
	A>G	BP 1	184		82(44.6)	85(46.2)	17(9.2)	0.0149246	0.00553501	249(67.7)	119(32.3)	0.0133883
		BP 2	161		88(54.7)	62(38.5)	11(6.8)	0.8674	0.546794	238(73.9)	84(26.1)	0.863722
		SCZ	609		296(48.6)	252(41.4)	61(10.0)	0.0038432	0.00341584	844(69.3)	374(30.7)	0.00576662
		SCZ+BP1	793		378(47.7)	337(42.5)	78(9.8)	0.00116066	0.000715937	1093(68.9)	493(31.1)	0.00163125
SNP 14	rs4777980	Control	492		263(53.5)	187(38.0)	42(8.5)			713(72.5)	271(27.5)
	A>G	BP 1	181		72(39.8)	92(50.8)	17(9.4)	0.0150115	0.00271114	236(65.2)	126(34.8)	0.0146946
		BP 2	161		88(54.7)	64(39.8)	9(5.6)	0.338796	0.696138	240(74.5)	82(25.5)	0.332875
		SCZ	607		283(46.6)	258(42.5)	66(10.9)	0.017466	0.0170017	824(67.9)	390(32.1)	0.0255834
		SCZ+BP1	788		355(45.1)	350(44.4)	83(10.5)	0.00441149	0.00242725	1060(67.3)	516(32.7)	0.00607824
SNP 16	rs8037133	Control	491		254(51.7)	191(38.9)	46(9.4)			699(71.2)	283(28.8)
	A>G	BP 1	179		72(40.2)	88(49.2)	19(10.6)	0.0370565	0.0116092	232(64.8)	126(35.2)	0.0351084
		BP 2	155		79(51.0)	63(40.6)	13(8.4)	0.731501	0.946928	221(71.3)	89(28.7)	0.72462
		SCZ	606		278(45.9)	254(41.9)	74(12.2)	0.0282496	0.040186	810(66.8)	402(33.2)	0.0469391
		SCZ+BP1	785		350(44.6)	342(43.6)	93(11.8)	0.00938518	0.00907481	1042(66.4)	528(33.6)	0.0146189
SNP 17	rs2168351	Control	495		220(44.4)	220(44.4)	55(11.1)			660(66.7)	330(33.3)
	C>T	BP 1	184		65(35.3)	99(53.8)	20(10.9)	0.153187	0.0378875	229(62.2)	139(37.8)	0.160659
		BP 2	158		70(44.3)	68(43.0)	20(12.7)	0.977608	0.926367	208(65.8)	108(34.2)	0.977267
		SCZ	609		236(38.8)	276(45.3)	97(15.9)	0.012288	0.0463294	748(61.4)	470(38.6)	0.0244844
		SCZ+BP1	793		301(38.0)	375(47.3)	117(14.8)	0.00899616	0.0166176	977(61.6)	609(38.4)	0.0177458
